# Supplementary material for: Increasing Yield of 2,3,5,6-Tetramethylpyrazine in Baijiu Through Saccharomyces cerevisiae Metabolic Engineering
Source: Front Microbiol. 2020 Nov 26;11:596306. doi: 10.3389/fmicb.2020.596306 (PMC7726194; doi:10.3389/fmicb.2020.596306)
Supplement: Supplementary Table 1 — Primers used in this study. [file Data_Sheet_1.xlsx]

## Sheet: Sheet1
Supplementary Table 1. Primers used in this study
Primer for recombinant construction	Sequence (5′–3′)
B1S-F	TCGGAAAGATCAAGAAAGACTACG
B1X-R	CCTGCAGCGTACGAAGCTTCAGCTGAATTAATTAAAACTTTTTTTAGTTC
KB1-F	GAACTAAAAAAAGTTTTAATTAATTCAGCTGAAGCTTCGTACGCTGCAGG
KB1-R	TTCAGTTTTGGATAGATCAGTTAGAGCATAGGCCACTAGTGGATCTGATAT
PB1-F	ATATCAGATCCACTAGTGGCCTATGCTCTAACTGATCTATCCAAAACTGAA
PB1-R	GGGCCCCAAATATTATTTTGTCATAACGAACGCAGAATTTTCGAGTTA
B1X-F	TAACTCGAAAATTCTGCGTTCGTTATGACAAAATAATATTTGGGGCCC
B1X-R	CTAAACGATCCCTGTCCATGGATGA
B1C-U	GGAACTAAAAAAAGTTTTAATTAATTATGAGAGCTTTGGCATATTTCAACAGCTGAAGCTTCGTACGC
B1C-D	CGCGAGGGGCCCCAAATATTATTTTGTCATTACTTCATTTCACCGTGCATAGGCCACTAGTGGATCTG
B2S-F	ATCCCTTCCGCGGAAGTTTCTTAGT
B2S-R	CCTGCAGCGTACGAAGCTTCAGCTGTCTGAAATATGTTCAATGAATTTATT
KB2-F	AATAAATTCATTGAACATATTTCAGACAGCTGAAGCTTCGTACGCTGCAGG
PB2-R	CGAGAACGTGAGTACTCAATCACAATAACGAACGCAGAATTTTCGAGTTA
B2X-F	TAACTCGAAAATTCTGCGTTCGTTATTGTGATTGAGTACTCACGTTCTCG
B2X-R	ATCGTACTAAGACTTTTTAAGAAAG
B2C-U	TCTTTTTGTTCGTAACTATCTGTGTATGTAGTAGTGTAATCTACTTTTAATTTACTACAGCTGAAGCTTCGTACGCT
B2C-D	GCTTGAATTGGCCATTGTCACACGAAGTATCTGCCCCACTTTTATATGTCGATTTGCATAGGCCA CTAGTGGATCTG
B1C-2U	AAGGGTGATATTCACTTCACTAATGATATCCCTAGGCCAGAAATCCAAACCGACGATGAGGTTATTATCGCAGCTGAAGCTTCGTACGC
B1C-2D	ATTGTTAGGCGTCAATAGAATCTTAACGTTGGATTCCTTGTGATCCATCAACTCTTGGAATCCCTTTGCATAGGCCACTAGTGGATCTG
B12C-U	CGAGGGCAGCAGTTTAACATCAAGCCGGATTTGCTCACGCTACTTTGACCCCTTTTCGTTTCGACGGAGACAGCTGAAGCTTCGTACGC
B12C-D	TTCTGTCTGTTTCATAACAACAAATATTATAAAAGAAAATACATAATCTTAGATACTACAAATGAGCCGCTAACGAACGCAGAATTTTC
L1-F	AAAGGTGACAAACGCCTAGCCGCCG
L1-R	TTTTTAGCGTAGATTGTCTGATCATGTTTTATATTTGTTGTAAAAAGTAG
ILV2-F	CTACTTTTTACAACAAATATAAAACATGATCAGACAATCTACGCTAAAAA
ILV2-R	AGAAAAGAAAAAAATTGATCTATCGTCAGTGCTTACCGCCTGTACGCTTA
L2-F	TAAGCGTACAGGCGGTAAGCACTGACGATAGATCAATTTTTTTCTTTTCT
L2-R	CAGAGCGTTTAGCTGGCTCCTGATG
for PCR verification
YB1-1-F	GTGGGGCCATCACAAGAT
YB1-1-R	AGCCGTAATTTTTGCTTCG
YB1-2-F	ATATGAATAAATTGCAGTTT
YB1-2-R	AGGATCGTCCCATAAGAG
YB1-3-F	AATGATTATTAAGATTTTTA
YB1-3-R	TTACCTTCACTAGCACTTTT
YB2-1-F	AAAATGTATATAAAGGCT
YB2-1-R	TGGCGCATCGGGCTTCCCAT
YB2-2-F	CTCCAAACAATCACGGAGAGT
YB2-2-R	ATTCCTGACATCTCATGGCCC
B1K-S-U	AAGCCGATAATGAGAAGA
B1K-S-D	CTGAGCGAGACGAAATAC
B1K-X-U	AATCAGGTGCGACAATCT
B1K-X-D	TTCTTGGCTGCTGTTCTA
B2K-S-U	TCTACACCCGAGGCTATTT
B2K-S-D	GGTTGTTTATGTTCGGATG
B2K-X-U	ATCGTATGTGAATGCTGGTC
B2K-X-D	TGTTCAGCAAAGCCACCA
B1K-2S-U	CTTGCTTGCTGTCAAACT
B1K-2S-D	TCGGAAGAGGCATAAATT
B1K-2X-U	TAACGGTTTGGTTGATG
B1K-2X-D	CAGATGTATGTCGGATGA
B1Z2-2S-U	TGCTGCTATTCAGTGTCT
B1Z2-2S-D	CATGGTTGTTTATGTTCG
B1Z2-2X-U	ACTTTCATCACATCAGGT
B1Z2-2S-D	TTTGTCGTCTTTGTTCCC
IV1-F	TACCCGCAGAAGTAGAAA
IV1-R	AAGAAGAACCTCAGTGGC
IV2-F	CGTATCATTGCCCTTATC
IV2-R	AACATTGAAACTTGGAGC
IV3-F	CTTCCATCAAACGCACTA
IV3-R	CTTTCAACTTCTGGGTCA
MAT-F	AGTCACATCAAGATCGTTTATGG
MAT-α	GCACGGAATATGGGACTACTTCG
MAT-a	ACTCCACTTCAAGTAAGAGTTTG
for RT-qPCR
ACT1-F	CGTCTGGATTGGTGGTTCTA
ACT1-R	GTGGTGAACGATAGATGGAC
BDH1-F	CTTTTCCCAACCGTCCTC
BDH1-R	TTGTTCGTGCCATCCACA
BDH2-F	GTACCGCAAATACCACAC
BDH2-R	CATCAGATTCACCAACCA
ILV2-F	CCTTTCTCCACCATCCCT
ILV2-R	CCGATTTGGTAGAATGTCA
