# Supplementary material for: Increasing Yield of 2,3,5,6-Tetramethylpyrazine in Baijiu Through Saccharomyces cerevisiae Metabolic Engineering
Source: Front Microbiol. 2020 Nov 26;11:596306. doi: 10.3389/fmicb.2020.596306 (PMC7726194; doi:10.3389/fmicb.2020.596306)
Supplement: Supplementary Table 2 — The recombinant fragments and corresponding PCR primers. [file Data_Sheet_2.xlsx]

## Sheet: Sheet1
Supplementary Table 2. The recombinant fragments and corresponding PCR primers
Strains	Fragment	Primers	PCR Template
α5-VI2	ILV2A-loxP-KanMX-loxP-PGK1p	L1-F/L1-R	YEPI2KPB1
	PGK1t-ILV2B	L2-F/L2-R	YEPI2KPB1
α5-TB1	KanMX-B1	B1C-U/B1C-D	pUG6
α5-TB2	KanMX-B2	B2C-U/B2C-D	pUG6
α5-VB1	B1S	B1S-F/B1X-R	α5 genome
	B1X	B1X-F/B1X-R	α5 genome
	loxP-KanMX-loxP-PGK1p-BDH1-PGK1t	PB1-F/PB1-R	YEPI2KPB1
α5-VB2	B2S	B2S-F/B2S-R	α5 genome
	B2X	B2X-F/B2X-R	α5 genome
	loxP-KanMX-loxP-PGK1p-BDH2-PGK1t	KB2-F/PB2-R	YEp-KPB2
α5-D1B2	B1S	B1S-F/B1X-R	α5 genome
	B1X	B1X-F/B1X-R	α5 genome
	loxP-KanMX-loxP-PGK1p-BDH2-PGK1t	KB1-F/PB1-R	YEp-KPB2
